# Supplementary material for: 4-Hydroxy­meth­yl-2-methoxy­phenol
Source: Acta Crystallogr Sect E Struct Rep Online. 2009 Oct 23;65(Pt 11):o2838. doi: 10.1107/S1600536809043025 (PMC2971384; doi:10.1107/S1600536809043025)
Supplement: Supplementary file 2 [file e-65-o2838-Isup2.hkl]

# 
# h,k,l, Fc-squared, Fo-squared, sigma(Fo-squared) and status flag 
# 
data_I
_shelx_title ' Q in P21/c' 
_shelx_refln_list_code          4 
_shelx_F_calc_maximum       93.63 
_exptl_crystal_F_000       327.97 
_reflns_d_resolution_high  0.8107 
 
loop_ 
 _symmetry_equiv_pos_as_xyz 
 'x, y, z' 
 '-x, y+1/2, -z+1/2' 
 '-x, -y, -z' 
 'x, -y-1/2, z-1/2' 
 
_cell_length_a     9.8476 
_cell_length_b     6.1721 
_cell_length_c    15.4915 
_cell_angle_alpha  90.000 
_cell_angle_beta  126.877 
_cell_angle_gamma  90.000 
 
_shelx_F_squared_multiplier     1.000 
 
loop_ 
 _refln_index_h 
 _refln_index_k 
 _refln_index_l 
 _refln_F_squared_calc 
 _refln_F_squared_meas 
 _refln_F_squared_sigma 
 _refln_observed_status 
   1   0   0      112.88      118.89      2.11 o 
   2   0   0     8766.46     9201.62    127.96 o 
   3   0   0     2299.00     2324.61     23.26 o 
   4   0   0      277.00      260.71      3.27 o 
   5   0   0        5.77        3.85      0.36 o 
   6   0   0      311.85      290.58      5.90 o 
   7   0   0       48.37       49.97      2.21 o 
   8   0   0        1.87        2.69      0.80 o 
   9   0   0        2.93        3.30      0.92 o 
   1   1   0     1968.40     1967.41     26.15 o 
   2   1   0     4764.29     4766.42     55.52 o 
   3   1   0      257.77      280.85      2.43 o 
   4   1   0      444.73      457.93      3.80 o 
   5   1   0       13.82       12.38      0.47 o 
   6   1   0        0.30       -0.16      0.21 o 
   7   1   0        8.24        7.09      0.73 o 
   8   1   0        3.81        5.83      0.93 o 
   9   1   0        0.38       -0.02      0.59 o 
   0   2   0      296.49      329.47      5.17 o 
   1   2   0       59.78       62.82      0.86 o 
   2   2   0       17.09       13.95      0.42 o 
   3   2   0      318.25      294.45      2.62 o 
   4   2   0     1016.17     1023.92      7.77 o 
   5   2   0       99.61       93.04      1.34 o 
   6   2   0      114.62      114.22      1.62 o 
   7   2   0       16.57       14.71      0.74 o 
   8   2   0        4.74        5.67      0.76 o 
   9   2   0        2.90        2.47      0.92 o 
   1   3   0      191.72      198.09      2.16 o 
   2   3   0      172.50      165.41      1.94 o 
   3   3   0      106.93      117.08      1.62 o 
   4   3   0      112.14      122.80      2.17 o 
   5   3   0      619.30      594.08      5.10 o 
   6   3   0      122.26      118.30      1.72 o 
   7   3   0       52.21       46.51      1.10 o 
   8   3   0        2.61        2.98      0.51 o 
   0   4   0      155.85      169.63      3.56 o 
   1   4   0       15.24       16.68      0.57 o 
   2   4   0       71.24       73.28      1.27 o 
   3   4   0       66.58       66.66      1.11 o 
   4   4   0       40.21       37.89      0.93 o 
   5   4   0       24.98       26.36      0.78 o 
   6   4   0        7.34        8.55      0.55 o 
   7   4   0       47.19       41.01      1.10 o 
   8   4   0       10.98       11.10      0.71 o 
   1   5   0        7.38        5.39      0.34 o 
   2   5   0        0.38        0.25      0.21 o 
   3   5   0       49.32       45.01      0.99 o 
   4   5   0       12.81       12.22      0.59 o 
   5   5   0        1.64        0.36      0.28 o 
   6   5   0        0.00       -0.20      0.28 o 
   7   5   0       11.56       13.69      1.54 o 
   0   6   0       18.50       15.70      0.92 o 
   1   6   0       16.30       19.65      0.63 o 
   2   6   0        0.15        0.08      0.39 o 
   3   6   0        1.60        1.44      0.38 o 
   4   6   0        3.29        5.33      0.75 o 
   5   6   0        7.94       10.15      0.98 o 
   1   7   0        1.00        0.73      0.71 o 
   2   7   0        1.47        1.70      0.84 o 
   3   7   0        2.57        4.59      1.21 o 
 -10   1   1        0.14        0.78      0.51 o 
  -9   1   1       30.82       33.69      1.46 o 
  -8   1   1        0.01       -0.38      0.36 o 
  -7   1   1       19.78       18.50      0.74 o 
  -6   1   1      130.02      141.76      2.01 o 
  -5   1   1      102.78       94.48      1.14 o 
  -4   1   1      622.72      606.75      4.21 o 
  -3   1   1     1325.69     1299.97      9.33 o 
  -2   1   1     6391.25     6316.80     44.23 o 
  -1   1   1     3192.43     2970.97     68.98 o 
   0   1   1      801.05      802.35     10.24 o 
   1   1   1     3551.00     3774.64     39.13 o 
   2   1   1        7.36       10.31      0.38 o 
   3   1   1        0.08        0.64      0.29 o 
   4   1   1       21.17       21.52      0.56 o 
   5   1   1      279.84      289.09      2.82 o 
   6   1   1       36.26       32.28      0.93 o 
   7   1   1       10.94       11.86      0.90 o 
   8   1   1       59.31       60.58      1.94 o 
   9   1   1        3.04        3.42      0.92 o 
  -9   2   1        9.72        8.79      0.91 o 
  -8   2   1        0.88        0.61      0.42 o 
  -7   2   1       10.93       11.53      0.65 o 
  -6   2   1       55.30       54.01      1.03 o 
  -5   2   1        0.14       -0.08      0.17 o 
  -4   2   1      560.56      540.80      4.40 o 
  -3   2   1      451.84      478.69      3.84 o 
  -2   2   1      642.48      646.33      4.87 o 
  -1   2   1       26.49       26.52      0.52 o 
   0   2   1     1235.42     1200.53     13.29 o 
   1   2   1     1321.47     1395.09      9.93 o 
   2   2   1      269.08      263.22      2.67 o 
   3   2   1     3334.98     3443.05     27.59 o 
   4   2   1       14.01       13.24      0.49 o 
   5   2   1      269.87      269.86      2.76 o 
   6   2   1       41.97       42.08      0.99 o 
   7   2   1        9.60        7.42      0.60 o 
   8   2   1        0.28        0.67      0.48 o 
  -9   3   1        0.38        0.50      0.51 o 
  -8   3   1       34.07       28.20      1.05 o 
  -7   3   1       21.34       20.38      0.94 o 
  -6   3   1      107.34       98.67      1.51 o 
  -5   3   1        2.75        3.34      0.35 o 
  -4   3   1       23.16       21.13      0.91 o 
  -3   3   1       37.08       35.44      0.82 o 
  -2   3   1        7.33        5.82      0.28 o 
  -1   3   1      763.42      802.72      7.03 o 
   0   3   1        6.95        8.35      0.44 o 
   1   3   1      193.07      213.47      1.99 o 
   2   3   1       18.76       20.43      0.47 o 
   3   3   1      298.49      301.25      3.24 o 
   4   3   1        8.52       11.38      1.45 o 
   5   3   1      297.24      285.04      3.28 o 
   6   3   1       40.13       40.19      1.19 o 
   7   3   1       30.71       27.87      0.90 o 
   8   3   1       10.99       12.45      1.65 o 
  -8   4   1       53.68       54.03      1.29 o 
  -7   4   1        0.04       -0.03      0.27 o 
  -6   4   1        0.41        0.34      0.26 o 
  -5   4   1       92.51       86.40      1.39 o 
  -4   4   1      150.01      165.12      1.97 o 
  -3   4   1        0.69        0.75      0.27 o 
  -2   4   1      361.78      359.83      3.24 o 
  -1   4   1      492.79      501.25      4.86 o 
   0   4   1      167.01      171.72      1.84 o 
   1   4   1       46.83       52.03      0.88 o 
   2   4   1      176.38      175.93      2.23 o 
   3   4   1       41.60       52.05      1.12 o 
   4   4   1       16.61       16.93      0.63 o 
   5   4   1       12.19       11.22      0.77 o 
   6   4   1       17.97       22.49      0.82 o 
   7   4   1       28.34       22.46      1.25 o 
  -7   5   1        6.56        8.57      0.93 o 
  -6   5   1        9.12        9.52      0.90 o 
  -5   5   1        2.76        2.55      0.38 o 
  -4   5   1        0.47        1.21      0.28 o 
  -3   5   1       46.28       44.46      1.46 o 
  -2   5   1       32.05       34.98      0.82 o 
  -1   5   1        0.72        0.73      0.26 o 
   0   5   1        0.00       -0.12      0.20 o 
   1   5   1        6.75        7.14      0.41 o 
   2   5   1        0.71        2.32      0.64 o 
   3   5   1       20.09       18.81      0.67 o 
   4   5   1        1.20        1.52      0.32 o 
   5   5   1        0.12       -0.01      0.27 o 
   6   5   1        0.12        0.07      0.30 o 
  -6   6   1        2.00        0.40      0.52 o 
  -5   6   1       21.69       21.88      1.69 o 
  -4   6   1        0.42        0.08      0.54 o 
  -3   6   1        2.05        0.30      0.40 o 
  -2   6   1        0.40        1.00      0.41 o 
  -1   6   1        8.11        7.41      0.50 o 
   0   6   1        2.47        3.36      0.47 o 
   1   6   1        2.09        1.36      0.31 o 
   2   6   1        4.55        3.59      0.41 o 
   3   6   1        0.00       -0.14      0.26 o 
   4   6   1        0.72        0.25      0.31 o 
   5   6   1        2.04        3.52      0.92 o 
  -4   7   1       11.54       12.71      1.11 o 
  -3   7   1        0.86        0.81      0.49 o 
  -2   7   1        4.66        4.26      1.06 o 
  -1   7   1        0.79        0.19      0.66 o 
   0   7   1       13.99       13.27      1.02 o 
   1   7   1        0.15        0.97      0.51 o 
   2   7   1        8.16        7.45      1.39 o 
   3   7   1        4.02        2.76      1.03 o 
 -10   0   2       43.35       46.81      2.53 o 
  -9   0   2        2.88        2.62      0.84 o 
  -8   0   2       34.75       34.50      1.84 o 
  -7   0   2        8.79        8.89      0.99 o 
  -6   0   2       26.72       27.39      0.87 o 
  -5   0   2        5.77        5.86      0.40 o 
  -4   0   2        2.23        1.48      0.22 o 
  -3   0   2      301.84      298.53      4.01 o 
  -2   0   2      134.05      137.48      1.67 o 
  -1   0   2      352.98      334.17      4.91 o 
   0   0   2      598.08      608.61      8.69 o 
   1   0   2     2306.37     2338.42     24.71 o 
   2   0   2     1654.12     1600.47     22.63 o 
   3   0   2        2.32        0.38      0.21 o 
   4   0   2      874.32      870.29      9.44 o 
   5   0   2       11.07        8.43      0.94 o 
   6   0   2      324.27      339.61      6.92 o 
   7   0   2        6.93        8.08      1.15 o 
   8   0   2        3.59        4.18      1.01 o 
 -10   1   2       25.01       26.15      1.39 o 
  -9   1   2        0.32        0.22      0.48 o 
  -8   1   2        6.04        7.01      1.29 o 
  -7   1   2        1.53        1.70      0.48 o 
  -6   1   2        0.50        2.07      0.30 o 
  -5   1   2       63.62       69.51      0.94 o 
  -4   1   2       87.83       89.46      1.07 o 
  -3   1   2      359.21      367.02      2.59 o 
  -2   1   2     3441.44     3118.34     32.53 o 
  -1   1   2        1.28        1.51      0.29 o 
   0   1   2      324.61      312.48      2.76 o 
   1   1   2     3750.39     3805.33     30.47 o 
   2   1   2     2817.27     2961.84     25.70 o 
   3   1   2      579.62      572.56      5.44 o 
   4   1   2      475.10      511.15      4.99 o 
   5   1   2        1.20        1.81      0.28 o 
   6   1   2       19.77       19.32      1.00 o 
   7   1   2        3.78        4.94      0.69 o 
   8   1   2       44.75       43.40      1.72 o 
 -10   2   2       10.71        9.91      1.44 o 
  -9   2   2        8.96       11.19      0.96 o 
  -8   2   2      145.26      153.27      2.41 o 
  -7   2   2       19.65       17.74      0.74 o 
  -6   2   2       88.66       84.51      1.30 o 
  -5   2   2      303.99      297.73      2.78 o 
  -4   2   2       35.91       45.97      0.63 o 
  -3   2   2      986.67      935.84      6.17 o 
  -2   2   2        1.38        3.05      0.18 o 
  -1   2   2       13.60        6.63      0.28 o 
   0   2   2        8.37       11.55      0.34 o 
   1   2   2      451.23      415.01      3.27 o 
   2   2   2       50.65       54.42      1.17 o 
   3   2   2      213.77      250.31      2.79 o 
   4   2   2       65.05       58.38      1.18 o 
   5   2   2       35.36       30.52      0.80 o 
   6   2   2       10.76       10.70      0.57 o 
   7   2   2       11.75       10.76      0.93 o 
   8   2   2       19.90       19.20      1.25 o 
  -9   3   2        0.08        0.37      0.38 o 
  -8   3   2       69.90       69.67      1.61 o 
  -7   3   2        8.11        7.96      0.51 o 
  -6   3   2      362.35      361.06      3.46 o 
  -5   3   2       11.91       11.38      0.48 o 
  -4   3   2        0.34        0.34      0.32 o 
  -3   3   2      961.13      932.36      7.02 o 
  -2   3   2       65.63       68.18      0.91 o 
  -1   3   2      516.31      531.45      4.85 o 
   0   3   2      408.31      458.71      4.27 o 
   1   3   2      269.79      311.83      2.71 o 
   2   3   2       31.63       30.40      0.69 o 
   3   3   2        8.94       10.07      0.52 o 
   4   3   2       17.44       19.52      0.72 o 
   5   3   2        2.45        1.04      0.29 o 
   6   3   2       64.88       54.14      1.84 o 
   7   3   2       16.33       15.05      0.75 o 
   8   3   2        3.17        1.80      0.59 o 
  -8   4   2        0.41       -0.15      0.33 o 
  -7   4   2       51.38       40.61      1.17 o 
  -6   4   2       97.02       93.61      1.60 o 
  -5   4   2        6.57        5.79      0.42 o 
  -4   4   2      113.31      123.83      1.59 o 
  -3   4   2       65.92       75.42      1.12 o 
  -2   4   2        2.97        2.79      0.26 o 
  -1   4   2       20.65       23.99      0.68 o 
   0   4   2        4.74        6.30      0.63 o 
   1   4   2       74.24       62.85      2.16 o 
   2   4   2        1.80        0.99      0.25 o 
   3   4   2       65.91       59.95      1.25 o 
   4   4   2        1.00        1.09      0.31 o 
   5   4   2        0.12       -0.33      0.25 o 
   6   4   2       27.55       23.82      0.86 o 
   7   4   2        0.11        0.08      0.33 o 
  -8   5   2       23.89       26.50      1.45 o 
  -7   5   2        1.53        1.62      0.55 o 
  -6   5   2        0.04        0.25      0.37 o 
  -5   5   2       59.26       59.80      1.82 o 
  -4   5   2       63.57       64.73      1.81 o 
  -3   5   2      214.06      222.04      2.85 o 
  -2   5   2       98.87       95.02      1.37 o 
  -1   5   2       12.28       13.97      0.78 o 
   0   5   2       22.32       23.96      0.75 o 
   1   5   2        0.12        0.09      0.22 o 
   2   5   2       27.95       23.09      0.80 o 
   3   5   2        0.01        0.39      0.28 o 
   4   5   2        3.57        2.15      0.40 o 
   5   5   2        0.31        0.06      0.30 o 
   6   5   2        2.96        2.46      0.45 o 
  -6   6   2       44.39       54.69      3.84 o 
  -5   6   2       40.49       47.41      1.76 o 
  -4   6   2        4.58        5.06      0.69 o 
  -3   6   2        5.71        4.47      0.73 o 
  -2   6   2       56.57       54.22      1.69 o 
  -1   6   2       84.42       82.39      2.07 o 
   0   6   2       44.37       49.03      1.27 o 
   1   6   2        8.96       12.23      0.88 o 
   2   6   2        3.22        2.88      0.54 o 
   3   6   2        1.75        3.63      0.57 o 
   4   6   2        0.00        0.36      0.40 o 
   5   6   2        1.99        2.34      0.69 o 
  -4   7   2       15.22       15.72      1.31 o 
  -3   7   2        8.89       11.55      1.02 o 
  -2   7   2        1.93        1.62      0.54 o 
  -1   7   2       19.81       22.98      1.01 o 
   0   7   2        4.48        5.25      0.61 o 
   1   7   2       44.18       52.02      1.85 o 
   2   7   2        0.66        0.64      0.57 o 
 -10   1   3       47.21       47.78      2.93 o 
  -9   1   3        0.11        0.15      0.40 o 
  -8   1   3        0.08       -0.14      0.25 o 
  -7   1   3       26.98       27.29      0.83 o 
  -6   1   3       13.89        8.73      0.39 o 
  -5   1   3      178.96      172.39      1.73 o 
  -4   1   3       95.07      100.41      1.11 o 
  -3   1   3      878.40      837.04      6.16 o 
  -2   1   3        0.65        1.22      0.14 o 
  -1   1   3      172.57      165.64      2.06 o 
   0   1   3      694.40      648.95      4.76 o 
   1   1   3       73.88       71.02      1.01 o 
   2   1   3        6.44        4.34      0.31 o 
   3   1   3      151.27      149.12      1.95 o 
   4   1   3      101.08      107.86      1.84 o 
   5   1   3       10.77       13.30      0.55 o 
   6   1   3       24.09       25.48      1.17 o 
   7   1   3        6.12        5.48      1.06 o 
   8   1   3        2.15        2.15      0.64 o 
 -10   2   3       59.39       66.19      2.10 o 
  -9   2   3      132.82      130.04      2.83 o 
  -8   2   3      211.88      212.94      3.80 o 
  -7   2   3      128.83      132.35      2.47 o 
  -6   2   3        2.57        3.29      0.67 o 
  -5   2   3      253.02      239.09      2.00 o 
  -4   2   3        2.74        5.44      0.23 o 
  -3   2   3       36.09       33.90      0.48 o 
  -2   2   3      237.29      233.01      1.75 o 
  -1   2   3      191.09      199.02      1.98 o 
   0   2   3        6.25        6.97      0.25 o 
   1   2   3      288.79      289.55      2.79 o 
   3   2   3       29.47       29.57      0.79 o 
   4   2   3        1.83        2.95      0.36 o 
   5   2   3       54.78       54.11      1.10 o 
   6   2   3       23.63       23.15      0.78 o 
   7   2   3        3.52        4.18      0.73 o 
   8   2   3        0.58        1.14      0.59 o 
  -9   3   3       36.06       35.48      1.19 o 
  -8   3   3       17.26       19.92      1.20 o 
  -7   3   3      344.14      335.69      3.35 o 
  -6   3   3        0.88        1.16      0.26 o 
  -5   3   3      147.57      127.31      1.55 o 
  -4   3   3       93.06       85.22      1.22 o 
  -3   3   3       49.94       53.54      0.79 o 
  -2   3   3        6.96        8.02      0.44 o 
  -1   3   3      144.75      146.23      1.75 o 
   0   3   3      736.18      774.32      5.90 o 
   1   3   3       13.39       15.74      0.52 o 
   2   3   3      103.08      119.06      1.72 o 
   3   3   3       10.28        9.09      0.52 o 
   4   3   3       17.49       16.04      0.70 o 
   5   3   3       14.63       13.48      0.63 o 
   6   3   3        4.55        4.37      0.47 o 
   7   3   3        9.99       11.00      0.81 o 
  -9   4   3        0.02       -0.36      0.45 o 
  -8   4   3        5.79        5.01      0.71 o 
  -7   4   3       32.07       31.56      1.34 o 
  -6   4   3        0.12       -0.01      0.26 o 
  -5   4   3      431.72      413.73      3.77 o 
  -4   4   3        2.14        2.61      0.28 o 
  -3   4   3       60.27       61.04      0.96 o 
  -2   4   3       69.94       72.06      1.30 o 
  -1   4   3       20.57       20.34      0.72 o 
   0   4   3        0.61        0.35      0.16 o 
   1   4   3       18.18       17.68      0.52 o 
   2   4   3       46.73       54.99      1.17 o 
   3   4   3        1.08        0.50      0.25 o 
   4   4   3       33.80       27.46      1.16 o 
   5   4   3        3.25        0.83      0.30 o 
   6   4   3       15.80       16.62      0.82 o 
  -8   5   3        2.59        2.19      0.63 o 
  -7   5   3       13.00       13.28      1.04 o 
  -6   5   3       15.76       18.45      2.44 o 
  -5   5   3       59.82       67.38      1.92 o 
  -4   5   3       14.10       16.16      2.76 o 
  -3   5   3      504.47      516.49      6.72 o 
  -2   5   3        5.59        4.17      0.74 o 
  -1   5   3       97.30       94.79      1.68 o 
   0   5   3      208.76      211.71      2.31 o 
   1   5   3        6.19        8.24      0.54 o 
   2   5   3        1.62        0.01      0.23 o 
   3   5   3        6.92        7.19      0.57 o 
   4   5   3       27.37       20.73      0.89 o 
   5   5   3        1.96        0.65      0.34 o 
   6   5   3        7.27        9.03      0.69 o 
  -6   6   3        2.41        3.26      0.76 o 
  -5   6   3        2.16        1.33      0.52 o 
  -4   6   3        4.17        6.13      0.76 o 
  -3   6   3       88.03       87.08      2.24 o 
  -2   6   3       47.86       48.87      1.62 o 
  -1   6   3       81.26       83.64      4.05 o 
   0   6   3      127.35      128.57      2.70 o 
   1   6   3        0.52        0.30      0.43 o 
   2   6   3       62.66       63.98      1.90 o 
   3   6   3        8.52        8.45      0.86 o 
   4   6   3        2.34        2.77      0.55 o 
  -4   7   3        0.03        0.65      0.50 o 
  -3   7   3        0.38        0.47      0.49 o 
  -2   7   3        4.28        5.25      0.98 o 
  -1   7   3        7.22        6.63      0.82 o 
   0   7   3        3.29        6.83      0.83 o 
   1   7   3       30.52       30.46      1.43 o 
   2   7   3        2.86        3.31      0.58 o 
 -11   0   4       24.36       26.85      2.00 o 
 -10   0   4        6.94        4.59      1.03 o 
  -9   0   4       46.58       52.85      2.35 o 
  -8   0   4       24.12       25.92      1.51 o 
  -7   0   4      289.43      297.54      4.40 o 
  -6   0   4      221.50      241.56      3.30 o 
  -5   0   4      276.68      254.89      3.27 o 
  -4   0   4       14.04       18.36      1.66 o 
  -3   0   4      483.10      475.87      5.15 o 
  -2   0   4     1559.35     1382.99     41.59 o 
  -1   0   4     1295.25     1255.92     10.54 o 
   0   0   4      249.94      260.53      3.06 o 
   1   0   4      128.27      127.73      1.50 o 
   2   0   4        5.84        9.48      0.53 o 
   3   0   4       29.08       38.76      1.12 o 
   4   0   4        1.40        1.20      0.55 o 
   5   0   4       44.16       41.97      2.02 o 
   6   0   4       13.63       15.19      1.43 o 
   7   0   4       24.55       21.81      1.74 o 
 -10   1   4        0.00       -0.08      0.42 o 
  -9   1   4      156.17      155.87      3.03 o 
  -8   1   4       25.10       24.89      1.69 o 
  -7   1   4        0.78        0.59      0.24 o 
  -6   1   4        4.46        6.04      0.62 o 
  -5   1   4     1036.15     1037.64      7.77 o 
  -4   1   4      159.87      158.10      1.54 o 
  -3   1   4      433.93      449.65      3.97 o 
  -2   1   4      985.50      947.50      8.09 o 
  -1   1   4     1290.43     1236.17      7.96 o 
   0   1   4     1211.46     1243.39      8.82 o 
   1   1   4      353.71      383.45      3.11 o 
   2   1   4        8.24        4.72      0.35 o 
   3   1   4        4.98        2.52      0.41 o 
   4   1   4       40.43       37.67      1.02 o 
   5   1   4       18.96       18.56      0.81 o 
   6   1   4       27.41       31.39      1.36 o 
   7   1   4        0.02       -0.11      0.44 o 
 -10   2   4        9.68        9.20      0.92 o 
  -9   2   4       28.84       30.29      1.04 o 
  -8   2   4       19.57       19.63      0.80 o 
  -7   2   4       11.95       12.71      0.62 o 
  -6   2   4      135.20      143.24      1.64 o 
  -5   2   4      232.86      255.10      2.09 o 
  -4   2   4      833.50      834.71      5.60 o 
  -3   2   4        7.57       12.59      0.27 o 
  -2   2   4      532.83      562.11      6.47 o 
  -1   2   4      249.22      259.54      2.21 o 
   0   2   4      343.14      305.75      2.57 o 
   1   2   4      350.45      394.68      4.00 o 
   2   2   4       24.80       24.07      0.69 o 
   3   2   4        0.28        0.98      0.31 o 
   4   2   4       45.93       42.22      1.09 o 
   5   2   4       19.50       18.78      0.81 o 
   6   2   4        0.21       -0.04      0.32 o 
   7   2   4       15.10       14.36      1.15 o 
 -10   3   4        1.09        1.66      0.60 o 
  -9   3   4       20.46       20.35      1.25 o 
  -8   3   4       72.72       82.13      1.69 o 
  -7   3   4      226.29      232.43      3.01 o 
  -6   3   4       42.87       45.91      0.89 o 
  -5   3   4      119.47      121.79      1.28 o 
  -4   3   4       63.78       65.07      1.05 o 
  -3   3   4       31.87       36.55      0.60 o 
  -2   3   4      297.40      294.77      2.95 o 
  -1   3   4       51.50       46.69      0.90 o 
   0   3   4      224.10      201.55      1.96 o 
   1   3   4       19.71       21.50      0.51 o 
   2   3   4       48.08       47.42      1.04 o 
   3   3   4       95.83      100.79      1.70 o 
   4   3   4       14.50       12.59      1.09 o 
   5   3   4        7.68        8.57      0.66 o 
   6   3   4        4.23        4.00      0.61 o 
   7   3   4        4.06        4.12      1.09 o 
  -9   4   4        0.56        0.02      0.43 o 
  -8   4   4        0.50        0.40      0.42 o 
  -7   4   4       43.79       38.54      2.99 o 
  -6   4   4      197.65      189.03      4.82 o 
  -5   4   4      302.16      284.68      4.32 o 
  -4   4   4      253.12      244.75      3.77 o 
  -3   4   4       55.43       58.44      1.51 o 
  -2   4   4        0.62        0.16      0.17 o 
  -1   4   4        0.06        0.43      0.18 o 
   0   4   4      374.91      373.84      3.34 o 
   1   4   4        0.95        0.96      0.25 o 
   2   4   4       58.27       53.04      1.19 o 
   3   4   4      101.64       90.70      2.04 o 
   4   4   4        5.90        4.97      0.52 o 
   5   4   4       80.63       74.94      1.50 o 
   6   4   4        7.77        6.53      0.60 o 
  -8   5   4        0.47        0.04      0.41 o 
  -7   5   4        8.82        9.24      0.93 o 
  -6   5   4       17.00       14.07      2.03 o 
  -5   5   4        7.32        8.64      0.81 o 
  -4   5   4      329.45      315.71      4.77 o 
  -3   5   4       12.60       13.95      0.97 o 
  -2   5   4      307.93      323.85      5.71 o 
  -1   5   4       16.97       17.19      0.86 o 
   0   5   4        1.54        1.04      0.42 o 
   1   5   4       21.93       20.96      1.18 o 
   2   5   4        2.19        2.11      0.51 o 
   3   5   4       18.00       16.44      1.84 o 
   4   5   4        6.73        8.65      1.06 o 
   5   5   4        6.86        4.27      0.61 o 
  -7   6   4        0.26       -0.14      0.44 o 
  -6   6   4        0.76        0.65      0.49 o 
  -5   6   4        9.85        9.50      0.94 o 
  -4   6   4        2.69        3.02      0.59 o 
  -3   6   4        3.55        5.65      0.72 o 
  -2   6   4      144.72      155.15      3.66 o 
  -1   6   4        8.43        6.16      0.71 o 
   0   6   4       13.53       12.93      0.96 o 
   1   6   4       17.00       13.09      1.10 o 
   2   6   4        2.98        3.45      1.02 o 
   3   6   4       21.65       20.19      1.94 o 
   4   6   4        6.28        7.82      0.79 o 
  -4   7   4        0.72        1.15      0.55 o 
  -3   7   4        0.00       -0.06      0.42 o 
  -2   7   4       48.45       42.54      1.64 o 
  -1   7   4       17.31       15.86      1.52 o 
   0   7   4      113.98      109.27      2.71 o 
   1   7   4       18.62       13.67      2.29 o 
 -11   1   5        1.77        2.37      0.64 o 
 -10   1   5        1.24        1.32      0.51 o 
  -9   1   5        0.53        0.46      0.30 o 
  -8   1   5      173.49      174.08      2.42 o 
  -7   1   5        5.25        7.76      0.91 o 
  -6   1   5      258.50      281.41      2.63 o 
  -5   1   5      244.14      241.64      2.24 o 
  -4   1   5      356.42      392.87      3.20 o 
  -3   1   5      129.70      137.46      1.46 o 
  -2   1   5       59.84       57.65      0.89 o 
  -1   1   5        0.15        0.29      0.09 o 
   0   1   5      138.81      126.33      1.17 o 
   1   1   5        1.72        2.81      0.21 o 
   2   1   5       36.00       32.19      1.12 o 
   3   1   5       39.67       36.87      0.97 o 
   4   1   5       16.35       15.86      0.73 o 
   5   1   5        8.53        8.58      0.66 o 
   6   1   5        0.01       -0.09      0.39 o 
   7   1   5        0.90        1.20      0.54 o 
 -10   2   5       59.54       65.09      1.99 o 
  -9   2   5        0.36        0.58      0.34 o 
  -8   2   5       18.94       17.90      0.75 o 
  -7   2   5        0.03       -0.30      0.20 o 
  -6   2   5      250.13      255.44      2.47 o 
  -5   2   5       20.57       28.12      0.59 o 
  -4   2   5      215.22      235.37      2.15 o 
  -3   2   5     1092.09     1115.86      8.26 o 
  -2   2   5      148.40      152.85      1.85 o 
  -1   2   5       40.15       45.40      0.73 o 
   0   2   5      264.37      258.48      2.30 o 
   1   2   5        0.02       -0.02      0.12 o 
   2   2   5        4.42        4.81      0.39 o 
   3   2   5       66.29       63.99      1.78 o 
   4   2   5       20.94       20.20      0.82 o 
   5   2   5        3.60        4.97      0.56 o 
   6   2   5       15.86       22.52      1.44 o 
   7   2   5        2.75        3.19      0.77 o 
 -10   3   5        1.70        2.51      0.63 o 
  -9   3   5        3.24        2.88      0.60 o 
  -8   3   5       28.87       32.46      1.77 o 
  -7   3   5       12.08       11.76      0.63 o 
  -6   3   5       70.64       75.09      3.16 o 
  -5   3   5       41.65       39.65      0.76 o 
  -4   3   5        0.29        0.00      0.13 o 
  -3   3   5       15.98       22.03      0.42 o 
  -2   3   5       92.47      100.35      1.44 o 
   0   3   5       35.37       29.75      0.60 o 
   1   3   5      138.78      137.48      2.26 o 
   2   3   5       19.38       19.24      0.90 o 
   3   3   5       66.14       61.47      1.33 o 
   4   3   5        6.89        4.41      0.59 o 
   5   3   5       25.80       26.47      1.03 o 
   6   3   5       32.28       27.48      1.28 o 
  -9   4   5        3.33        1.88      0.65 o 
  -8   4   5       29.94       29.48      1.36 o 
  -7   4   5       11.14       11.68      1.21 o 
  -6   4   5      114.87      114.20      2.50 o 
  -5   4   5      114.47      115.58      2.42 o 
  -4   4   5       59.14       55.92      2.51 o 
  -3   4   5        4.99        4.95      0.54 o 
  -2   4   5      199.50      188.22      3.06 o 
  -1   4   5        9.75       11.32      0.80 o 
   0   4   5        6.30        5.46      0.60 o 
   1   4   5       97.53      107.78      1.72 o 
   2   4   5        1.65        2.45      0.36 o 
   3   4   5        1.76        2.12      0.39 o 
   4   4   5        3.92        2.39      0.44 o 
   5   4   5        0.24       -0.28      0.33 o 
  -8   5   5        0.00       -0.35      0.41 o 
  -7   5   5        1.16        1.20      0.46 o 
  -6   5   5        0.03       -0.16      0.35 o 
  -5   5   5       42.13       41.03      1.49 o 
  -4   5   5       24.19       24.03      1.12 o 
  -3   5   5        0.04       -0.18      0.30 o 
  -2   5   5        0.73        0.46      0.36 o 
  -1   5   5      107.99      103.64      1.81 o 
   0   5   5        0.58        1.01      0.48 o 
   1   5   5      148.97      149.04      2.94 o 
   2   5   5       69.84       62.08      1.85 o 
   3   5   5       65.21       65.28      2.65 o 
   4   5   5       26.12       24.45      1.29 o 
  -7   6   5        0.05       -0.30      0.42 o 
  -6   6   5        0.24        0.42      0.45 o 
  -5   6   5        0.60        0.85      0.48 o 
  -4   6   5       27.87       26.08      1.25 o 
  -3   6   5       28.43       30.13      1.31 o 
  -2   6   5       77.47       77.21      2.07 o 
  -1   6   5      104.05      104.88      2.50 o 
   0   6   5        3.08        4.75      0.68 o 
   1   6   5       27.73       22.93      2.22 o 
   2   6   5        9.08        7.69      1.26 o 
   3   6   5        3.45        3.95      1.12 o 
  -4   7   5        0.11        0.82      0.54 o 
  -3   7   5        6.06        7.21      0.72 o 
  -2   7   5        5.97        5.31      0.78 o 
  -1   7   5        1.16        1.24      0.54 o 
   0   7   5       10.67       10.29      1.50 o 
 -11   0   6        0.05       -0.01      0.57 o 
 -10   0   6       23.14       23.49      1.61 o 
  -9   0   6       72.10       71.89      2.60 o 
  -8   0   6       42.02       46.08      1.31 o 
  -7   0   6      559.28      563.64      6.66 o 
  -6   0   6        9.52       15.35      0.66 o 
  -5   0   6        1.29       -0.04      0.16 o 
  -4   0   6      244.92      233.53      2.97 o 
  -3   0   6     1899.59     1732.70     17.62 o 
  -2   0   6     1814.41     1892.73     21.66 o 
  -1   0   6       77.35       96.12      1.22 o 
   1   0   6       71.80       82.72      1.26 o 
   2   0   6        9.72       11.15      0.65 o 
   3   0   6       81.00       84.29      3.12 o 
   4   0   6       31.02       32.14      1.79 o 
   5   0   6        2.89        3.51      0.87 o 
   6   0   6        2.18        1.52      0.79 o 
 -11   1   6       10.84       11.65      1.84 o 
 -10   1   6        8.36        8.41      0.83 o 
  -9   1   6        0.05       -0.18      0.26 o 
  -8   1   6       14.91       13.67      0.64 o 
  -7   1   6      104.61      113.80      1.47 o 
  -6   1   6       70.25       65.13      0.98 o 
  -5   1   6      220.16      247.09      2.27 o 
  -4   1   6      309.83      273.51      2.55 o 
  -3   1   6     1630.93     1624.86     16.04 o 
  -2   1   6      588.86      605.85      4.14 o 
  -1   1   6      727.19      771.39      4.71 o 
   0   1   6       18.26       19.03      0.41 o 
   1   1   6       89.07       95.25      1.29 o 
   2   1   6       39.81       40.63      0.97 o 
   3   1   6      128.37      126.49      1.99 o 
   4   1   6       17.66       16.34      0.79 o 
   5   1   6        7.02       10.93      0.76 o 
   6   1   6        1.68        2.16      0.66 o 
 -11   2   6        3.44        1.89      0.84 o 
 -10   2   6        4.56        5.83      0.59 o 
  -9   2   6       15.07       16.72      0.78 o 
  -8   2   6       23.70       21.90      0.80 o 
  -7   2   6        5.92        5.87      0.36 o 
  -6   2   6       36.20       31.69      0.68 o 
  -5   2   6      293.28      316.78      2.81 o 
  -4   2   6       36.85       30.81      0.53 o 
  -3   2   6     1043.84     1141.94     10.97 o 
  -2   2   6      127.38      124.20      1.66 o 
  -1   2   6      312.44      323.66      2.75 o 
   0   2   6       54.91       48.20      0.76 o 
   1   2   6       46.29       39.39      1.11 o 
   2   2   6      223.55      216.69      2.92 o 
   3   2   6        0.38       -0.01      0.24 o 
   4   2   6       65.62       67.79      1.52 o 
   5   2   6        3.32        2.73      0.48 o 
   6   2   6        3.58        4.06      0.61 o 
 -10   3   6        0.33        0.38      0.46 o 
  -9   3   6        5.96        3.86      0.64 o 
  -8   3   6       34.28       35.31      1.36 o 
  -7   3   6      215.81      196.62      7.97 o 
  -6   3   6        4.34        5.91      0.55 o 
  -5   3   6        0.10        1.47      1.06 o 
  -4   3   6        8.37        9.85      0.60 o 
  -3   3   6      104.08      116.82      2.12 o 
  -2   3   6      300.96      312.45      5.05 o 
  -1   3   6      178.95      189.70      1.90 o 
   0   3   6        2.22        2.24      0.23 o 
   1   3   6       11.00       11.64      0.89 o 
   2   3   6       82.98       80.34      1.51 o 
   3   3   6       28.34       29.81      0.96 o 
   4   3   6        2.42        2.70      0.54 o 
   5   3   6       15.94       14.87      0.87 o 
   6   3   6        1.39        1.77      0.51 o 
  -9   4   6       15.11       12.29      1.03 o 
  -8   4   6       24.57       21.19      1.14 o 
  -7   4   6       27.17       25.69      1.19 o 
  -6   4   6       60.69       57.61      2.02 o 
  -5   4   6        0.17        0.07      0.29 o 
  -4   4   6        0.07       -0.23      0.53 o 
  -3   4   6        8.03        7.36      1.10 o 
  -2   4   6       55.89       54.34      2.05 o 
  -1   4   6       62.71       63.01      1.28 o 
   0   4   6      107.96      106.92      3.14 o 
   1   4   6       95.76       96.31      2.58 o 
   2   4   6       11.86       10.82      0.86 o 
   3   4   6        0.09        0.48      0.38 o 
   4   4   6       11.37        9.31      0.71 o 
   5   4   6        0.56        0.54      0.38 o 
  -8   5   6        0.08        0.39      0.42 o 
  -7   5   6        1.87        1.82      0.52 o 
  -6   5   6        4.45        3.87      0.76 o 
  -5   5   6       13.39       16.12      1.02 o 
  -4   5   6        6.76        5.18      0.65 o 
  -3   5   6       24.15       19.91      1.00 o 
  -2   5   6        0.16        0.59      0.33 o 
  -1   5   6        7.32        7.46      1.85 o 
   0   5   6        4.61        5.30      0.67 o 
   1   5   6       15.62       14.86      1.00 o 
   2   5   6        2.96        3.34      0.62 o 
   3   5   6       10.88        9.60      1.27 o 
   4   5   6       13.01       14.15      2.45 o 
  -7   6   6        0.00       -0.40      0.41 o 
  -6   6   6        0.01       -0.15      0.87 o 
  -5   6   6        1.82        1.76      0.93 o 
  -4   6   6        2.39        3.96      0.65 o 
  -3   6   6        8.12        6.87      0.78 o 
  -2   6   6        1.63        1.03      0.42 o 
  -1   6   6       11.24       13.03      1.00 o 
   0   6   6       19.43       17.07      1.13 o 
   1   6   6        0.77        0.46      0.47 o 
   2   6   6        0.18        0.35      0.68 o 
  -4   7   6        0.01       -0.51      0.58 o 
  -3   7   6        0.00        0.20      0.46 o 
  -2   7   6        4.54        6.74      0.87 o 
  -1   7   6        0.01        0.21      0.50 o 
   0   7   6        0.76        0.74      0.57 o 
 -11   1   7        0.40       -0.20      0.45 o 
 -10   1   7        4.06        4.06      0.56 o 
  -9   1   7        0.43        0.54      0.29 o 
  -8   1   7       28.83       31.56      0.77 o 
  -7   1   7        1.35        1.40      0.22 o 
  -6   1   7        8.62        4.06      0.28 o 
  -5   1   7        1.13        1.08      0.86 o 
  -4   1   7      136.71      158.40      1.56 o 
  -3   1   7      484.10      502.76      3.97 o 
  -2   1   7      235.07      291.20      2.01 o 
  -1   1   7       14.33       15.74      0.34 o 
   0   1   7      898.73      911.72      5.65 o 
   1   1   7        0.10        0.43      0.26 o 
   2   1   7      120.94      114.10      1.81 o 
   3   1   7        6.87        5.75      0.53 o 
   4   1   7        1.99        1.86      0.42 o 
   5   1   7        1.89        3.67      0.69 o 
   6   1   7        0.32       -0.03      0.48 o 
 -11   2   7        0.01        0.28      0.62 o 
 -10   2   7       11.53       11.59      0.92 o 
  -9   2   7       30.02       32.39      1.31 o 
  -8   2   7        0.01       -0.28      0.29 o 
  -7   2   7       25.85       24.38      0.64 o 
  -6   2   7       72.03       69.31      1.06 o 
  -5   2   7       84.59       83.72      1.06 o 
  -4   2   7      213.11      191.23      2.34 o 
  -3   2   7        5.72        7.37      0.41 o 
  -2   2   7       71.59       79.55      0.93 o 
  -1   2   7        6.25        8.91      0.59 o 
   0   2   7       14.86       12.61      0.43 o 
   1   2   7       59.17       54.29      1.12 o 
   2   2   7      246.77      237.91      2.96 o 
   3   2   7       22.52       20.74      0.84 o 
   4   2   7        3.17        2.29      0.44 o 
   5   2   7       22.67       22.19      1.65 o 
   6   2   7        0.10        0.30      0.44 o 
 -10   3   7        2.99        3.83      0.67 o 
  -9   3   7       48.29       47.70      1.67 o 
  -8   3   7        6.36        7.37      0.74 o 
  -7   3   7      112.45      105.80      4.70 o 
  -6   3   7       60.33       65.05      1.31 o 
  -5   3   7      129.65      127.45      2.61 o 
  -4   3   7      260.23      258.11      3.05 o 
  -3   3   7        5.64        5.61      0.41 o 
  -2   3   7       24.09       27.27      0.80 o 
  -1   3   7       19.70       18.19      0.75 o 
   0   3   7       83.73       73.62      1.63 o 
   1   3   7        8.46        8.76      0.53 o 
   2   3   7       19.16       16.87      0.74 o 
   3   3   7        0.07        0.32      0.30 o 
   4   3   7        0.51        0.10      0.33 o 
   5   3   7        3.18        2.47      0.52 o 
 -10   4   7        6.04        6.48      0.88 o 
  -9   4   7        2.57        0.96      0.48 o 
  -8   4   7        7.76        9.75      1.96 o 
  -7   4   7        0.27        0.22      0.35 o 
  -6   4   7        1.17        1.31      0.44 o 
  -5   4   7       56.06       65.71      1.78 o 
  -4   4   7       12.04       11.11      0.76 o 
  -3   4   7       56.94       46.96      1.39 o 
  -2   4   7       51.55       51.42      1.19 o 
  -1   4   7        8.76        9.84      0.57 o 
   0   4   7        0.85        1.03      0.41 o 
   1   4   7        2.11        1.43      0.43 o 
   2   4   7        4.45        2.65      0.90 o 
   3   4   7       17.50       20.16      1.25 o 
   4   4   7        1.38        0.66      0.50 o 
  -9   5   7       35.47       33.32      2.87 o 
  -8   5   7        0.07        0.34      0.43 o 
  -7   5   7        1.91        1.99      0.52 o 
  -6   5   7        1.59        0.74      0.41 o 
  -5   5   7        2.44        2.49      0.66 o 
  -4   5   7      121.72      128.03      4.06 o 
  -3   5   7       14.51       13.47      0.89 o 
  -2   5   7       14.02       11.96      1.00 o 
  -1   5   7        7.77        9.18      0.82 o 
   0   5   7        1.27        0.86      0.43 o 
   1   5   7        0.10        0.80      0.52 o 
   2   5   7       10.84       10.07      0.96 o 
   3   5   7        0.68        2.24      0.63 o 
  -7   6   7       27.44       32.69      1.56 o 
  -6   6   7       10.77       15.45      1.96 o 
  -5   6   7       29.58       37.17      1.56 o 
  -4   6   7       22.46       25.99      1.29 o 
  -3   6   7       16.01       15.89      1.05 o 
  -2   6   7        2.92        1.74      0.69 o 
  -1   6   7        2.26        2.30      0.56 o 
   0   6   7        4.17        3.61      0.68 o 
   1   6   7        3.41        2.34      0.62 o 
   2   6   7       17.31       24.50      1.41 o 
  -4   7   7        2.61        2.73      0.52 o 
  -3   7   7        1.42        1.25      0.55 o 
  -2   7   7        9.58       11.27      1.93 o 
 -11   0   8        4.07        3.33      0.90 o 
 -10   0   8        0.21        3.79      0.84 o 
  -9   0   8        1.15        1.79      0.41 o 
  -8   0   8       25.04       24.99      0.97 o 
  -7   0   8        8.43        5.80      0.48 o 
  -6   0   8      305.34      276.84      3.67 o 
  -5   0   8     1237.95     1194.98     12.56 o 
  -4   0   8     1091.69     1113.37     13.51 o 
  -3   0   8       90.21       92.62      1.72 o 
  -2   0   8     1737.39     1877.49     24.82 o 
  -1   0   8     2991.76     3213.85     26.09 o 
   0   0   8      183.77      173.39      2.14 o 
   1   0   8      720.50      711.73      6.64 o 
   2   0   8       30.53       31.18      1.51 o 
   3   0   8       15.91       13.92      0.93 o 
   4   0   8       20.42       21.42      1.65 o 
   5   0   8      230.90      259.00      6.49 o 
 -11   1   8        2.91        3.19      0.93 o 
 -10   1   8        7.00        4.94      0.53 o 
  -9   1   8        4.12        4.70      0.47 o 
  -8   1   8        7.90        8.10      0.43 o 
  -7   1   8       38.36       35.85      1.08 o 
  -6   1   8        3.61        4.08      0.27 o 
  -5   1   8      167.55      147.18      1.73 o 
  -4   1   8        2.33        1.31      0.22 o 
  -3   1   8      163.07      179.63      1.38 o 
  -2   1   8      205.16      198.35      1.54 o 
  -1   1   8        3.00        2.21      0.18 o 
   0   1   8       41.82       40.45      0.68 o 
   1   1   8      212.54      213.70      2.65 o 
   2   1   8       16.74       17.85      1.14 o 
   3   1   8      203.11      208.74      2.92 o 
   4   1   8        0.98        0.70      0.39 o 
   5   1   8        6.42        6.44      0.87 o 
 -11   2   8        3.75        2.89      1.65 o 
 -10   2   8       16.91       16.44      1.06 o 
  -9   2   8       52.74       49.48      1.60 o 
  -8   2   8        3.30        2.62      0.36 o 
  -7   2   8        0.18        0.29      0.24 o 
  -6   2   8       75.83       78.12      1.41 o 
  -5   2   8      227.85      221.95      3.35 o 
  -4   2   8       71.09       83.50      2.11 o 
  -3   2   8      182.05      179.60      2.27 o 
  -2   2   8       59.15       58.32      1.18 o 
  -1   2   8      203.40      199.28      2.29 o 
   0   2   8       16.31       17.08      0.52 o 
   1   2   8      267.90      252.69      3.05 o 
   2   2   8        1.20        1.72      0.37 o 
   3   2   8        1.33        0.86      0.35 o 
   4   2   8        3.33        2.54      0.47 o 
   5   2   8        5.16        5.16      0.65 o 
 -11   3   8        4.40        4.28      0.80 o 
 -10   3   8       11.81       11.15      0.98 o 
  -9   3   8       14.55       12.73      0.96 o 
  -8   3   8        9.15       10.49      2.03 o 
  -7   3   8        0.31        0.05      0.23 o 
  -6   3   8      375.37      370.77      4.14 o 
  -5   3   8        6.04        7.96      0.73 o 
  -4   3   8       80.05       81.71      1.49 o 
  -3   3   8        0.37        0.61      0.24 o 
  -2   3   8       37.22       40.34      0.99 o 
  -1   3   8      420.19      414.55      4.37 o 
   0   3   8      379.89      372.89      9.17 o 
   1   3   8      128.39      127.03      3.02 o 
   2   3   8        2.85        2.03      0.51 o 
   3   3   8       65.66       63.32      1.53 o 
   4   3   8       11.97       10.52      0.78 o 
 -10   4   8        3.60        4.69      1.05 o 
  -9   4   8        0.45        0.60      0.46 o 
  -8   4   8       60.01       65.68      1.99 o 
  -7   4   8        0.23        0.13      0.33 o 
  -6   4   8        0.72        0.07      0.36 o 
  -5   4   8       36.30       32.31      1.77 o 
  -4   4   8      103.33      107.91      3.43 o 
  -3   4   8      191.10      192.31      3.21 o 
  -2   4   8      229.94      220.57      2.90 o 
  -1   4   8       55.37       50.44      1.57 o 
   0   4   8       22.84       27.32      2.64 o 
   1   4   8        0.70        0.61      0.40 o 
   2   4   8        4.02        4.44      0.67 o 
   3   4   8        0.18       -0.47      0.39 o 
   4   4   8        0.31        0.15      0.53 o 
  -9   5   8        9.15       13.10      2.07 o 
  -8   5   8        0.07       -0.15      0.40 o 
  -7   5   8        1.31        1.18      0.53 o 
  -6   5   8       82.68       80.64      2.22 o 
  -5   5   8       23.13       24.19      1.20 o 
  -4   5   8      212.85      208.25      3.67 o 
  -3   5   8        1.71        1.74      0.47 o 
  -2   5   8       15.68       19.34      0.84 o 
  -1   5   8        3.17        2.18      0.75 o 
   0   5   8        0.08        0.04      0.69 o 
   1   5   8        0.28        0.16      0.42 o 
   2   5   8        1.10        1.65      0.61 o 
   3   5   8        2.95        3.26      0.70 o 
  -7   6   8       21.32       29.95      2.80 o 
  -6   6   8       38.31       41.62      1.73 o 
  -5   6   8        0.97       -0.23      0.41 o 
  -4   6   8        2.25        1.06      0.48 o 
  -3   6   8        0.12        0.09      0.34 o 
  -2   6   8        0.78        1.74      1.18 o 
  -1   6   8        0.33       -0.01      0.58 o 
   0   6   8        0.67        0.84      0.53 o 
   1   6   8        0.01       -0.03      0.49 o 
 -11   1   9       15.17       16.86      1.56 o 
 -10   1   9        1.84        2.14      0.65 o 
  -9   1   9        1.00        1.32      0.35 o 
  -8   1   9       41.55       40.24      0.86 o 
  -7   1   9        0.37        0.46      0.17 o 
  -6   1   9       48.19       44.59      0.78 o 
  -5   1   9      205.63      210.71      2.06 o 
  -4   1   9        5.08        7.16      0.30 o 
  -3   1   9      354.73      373.70      2.56 o 
  -2   1   9        6.99        7.27      0.27 o 
  -1   1   9        0.94        3.42      0.27 o 
   0   1   9       41.12       44.65      0.70 o 
   1   1   9        3.14        3.28      0.40 o 
   2   1   9      168.98      165.83      2.46 o 
   3   1   9       48.00       49.16      1.34 o 
   4   1   9      152.18      154.99      2.67 o 
   5   1   9        0.00        0.18      0.56 o 
 -11   2   9        7.46        9.62      0.93 o 
 -10   2   9       22.90       21.72      1.14 o 
  -9   2   9        0.13        0.41      0.36 o 
  -8   2   9       20.31       25.81      0.87 o 
  -7   2   9        0.06        0.32      0.25 o 
  -6   2   9        5.48        5.69      0.44 o 
  -5   2   9      212.23      211.58      2.66 o 
  -4   2   9        7.13        5.47      0.41 o 
  -3   2   9       11.01       14.67      0.51 o 
  -2   2   9       68.86       61.88      1.96 o 
  -1   2   9      235.30      246.55      2.92 o 
   0   2   9       86.97       92.91      1.55 o 
   1   2   9      381.15      368.69      4.10 o 
   2   2   9      248.80      257.71      3.33 o 
   3   2   9       93.49       94.75      1.94 o 
   4   2   9       23.06       23.02      1.32 o 
 -11   3   9        1.24        1.92      0.59 o 
 -10   3   9        0.01       -0.19      0.40 o 
  -9   3   9       12.14       10.40      0.91 o 
  -8   3   9       14.94       10.49      1.00 o 
  -7   3   9        0.08        0.13      0.23 o 
  -6   3   9        0.47        0.12      0.22 o 
  -5   3   9       36.61       37.34      1.01 o 
  -4   3   9        1.40        1.54      0.29 o 
  -3   3   9      170.66      167.28      2.04 o 
  -2   3   9       91.33       79.23      1.48 o 
  -1   3   9      200.10      211.36      2.74 o 
   0   3   9      107.90      106.21      2.36 o 
   1   3   9       12.57       12.59      0.92 o 
   2   3   9        0.01        0.13      0.38 o 
   3   3   9        6.60        5.86      0.80 o 
   4   3   9       31.90       33.34      1.59 o 
 -10   4   9        3.57        4.05      0.75 o 
  -9   4   9        9.77       11.51      1.00 o 
  -8   4   9        0.58        0.05      0.43 o 
  -7   4   9        6.03        4.58      0.50 o 
  -6   4   9      167.53      164.61      2.53 o 
  -5   4   9       57.32       54.96      2.97 o 
  -4   4   9       13.19       12.54      0.85 o 
  -3   4   9      580.09      571.51      5.92 o 
  -2   4   9       20.34       19.64      0.81 o 
  -1   4   9      188.30      185.84      3.41 o 
   0   4   9       48.08       45.72      1.60 o 
   1   4   9        0.35       -0.07      0.40 o 
   2   4   9        1.07        1.08      0.54 o 
   3   4   9        6.02        7.38      0.91 o 
  -9   5   9        1.18        0.99      0.52 o 
  -8   5   9        6.79        5.96      0.82 o 
  -7   5   9        2.45        2.16      0.55 o 
  -6   5   9       21.98       23.84      1.22 o 
  -5   5   9       52.34       53.11      1.76 o 
  -4   5   9        0.09        0.21      0.39 o 
  -3   5   9      118.35      117.74      2.13 o 
  -2   5   9        1.87        2.76      0.90 o 
  -1   5   9        0.26       -0.01      0.52 o 
   0   5   9        0.02        0.91      0.46 o 
   1   5   9        0.69        0.80      0.60 o 
   2   5   9        4.43        4.50      0.81 o 
  -7   6   9       39.26       43.64      1.82 o 
  -6   6   9        3.00        2.83      0.66 o 
  -5   6   9       42.15       39.06      1.63 o 
  -4   6   9        0.98        0.82      0.48 o 
  -3   6   9        0.12        0.20      0.53 o 
  -2   6   9        4.08        5.04      0.76 o 
  -1   6   9       12.84       15.73      1.19 o 
   0   6   9        6.79        6.23      0.89 o 
 -11   0  10        4.60        7.69      1.11 o 
 -10   0  10       13.08       15.80      0.99 o 
  -9   0  10       35.22       35.89      2.94 o 
  -8   0  10       61.63       58.31      1.48 o 
  -7   0  10      312.15      292.66      4.00 o 
  -6   0  10      174.21      168.96      2.61 o 
  -5   0  10       23.59       21.59      0.76 o 
  -4   0  10      237.39      216.56      2.41 o 
  -3   0  10       53.93       56.21      1.00 o 
  -2   0  10       90.43       79.60      1.28 o 
  -1   0  10        0.06       -0.04      0.18 o 
   0   0  10      117.03      102.73      1.66 o 
   1   0  10        4.64        4.24      0.56 o 
   2   0  10       86.52       91.54      2.20 o 
   3   0  10      103.33      108.02      3.65 o 
   4   0  10       81.69       91.10      3.55 o 
 -11   1  10       28.02       29.15      1.88 o 
 -10   1  10       23.77       24.56      1.94 o 
  -9   1  10       23.48       26.38      0.92 o 
  -8   1  10       83.19       81.68      1.55 o 
  -7   1  10      108.76      110.40      1.79 o 
  -6   1  10        9.22        8.36      0.49 o 
  -5   1  10        4.59        2.85      0.32 o 
  -4   1  10       16.06       16.11      0.52 o 
  -3   1  10      351.80      355.67      2.52 o 
  -2   1  10        6.48        7.72      0.30 o 
  -1   1  10      138.73      130.40      1.30 o 
   0   1  10      224.40      228.14      2.41 o 
   1   1  10       18.11       17.87      0.77 o 
   2   1  10      111.18      111.81      2.02 o 
   3   1  10       62.37       68.30      1.66 o 
   4   1  10        6.17        6.46      1.12 o 
 -11   2  10        0.28        1.12      0.53 o 
 -10   2  10        2.65        2.26      0.55 o 
  -9   2  10       15.28       12.99      0.71 o 
  -8   2  10       85.00       81.73      1.60 o 
  -7   2  10       29.26       27.07      0.88 o 
  -6   2  10       19.92       20.15      0.74 o 
  -5   2  10        8.20       10.36      0.56 o 
  -4   2  10       17.97       24.48      0.69 o 
  -3   2  10      219.06      216.48      2.37 o 
  -2   2  10        1.63        1.55      0.26 o 
  -1   2  10        2.33        3.57      0.65 o 
   0   2  10      225.45      228.67      3.70 o 
   1   2  10        6.35        7.43      0.76 o 
   2   2  10      122.97      121.65      2.75 o 
   3   2  10        1.77        1.61      0.45 o 
   4   2  10        4.39        5.14      0.85 o 
 -11   3  10        1.04        1.45      0.57 o 
 -10   3  10        0.28       -0.18      0.63 o 
  -9   3  10       57.11       51.43      1.74 o 
  -8   3  10       48.33       46.93      1.78 o 
  -7   3  10      147.25      122.89      2.08 o 
  -6   3  10        6.85        4.96      0.47 o 
  -5   3  10      255.59      236.91      3.07 o 
  -4   3  10       13.40       14.09      0.85 o 
  -3   3  10        0.25       -0.01      0.20 o 
  -2   3  10      180.83      174.11      2.47 o 
  -1   3  10       59.85       61.74      1.74 o 
   0   3  10      162.19      159.09      3.43 o 
   1   3  10        7.29        6.64      0.80 o 
   2   3  10        1.18        1.08      0.54 o 
   3   3  10        6.07        5.87      0.83 o 
 -10   4  10        0.00       -0.30      0.43 o 
  -9   4  10        0.44        1.13      0.52 o 
  -8   4  10       27.26       25.26      1.28 o 
  -7   4  10        3.95        1.45      0.37 o 
  -6   4  10        0.05        0.06      0.26 o 
  -5   4  10        0.24        1.70      0.47 o 
  -4   4  10       85.55       85.01      2.09 o 
  -3   4  10        1.32        1.02      0.35 o 
  -2   4  10      206.56      210.27      3.72 o 
  -1   4  10        8.17        8.28      0.86 o 
   0   4  10        0.43        0.22      0.39 o 
   1   4  10        3.66        3.63      0.67 o 
   2   4  10       27.26       29.86      1.48 o 
  -9   5  10        4.62        6.44      0.89 o 
  -8   5  10        3.12        5.31      0.77 o 
  -7   5  10        5.66        5.00      0.75 o 
  -6   5  10       52.20       54.36      4.36 o 
  -5   5  10       74.59       70.59      2.07 o 
  -4   5  10       93.89       91.09      2.30 o 
  -3   5  10       50.79       46.30      1.32 o 
  -2   5  10        1.98        1.17      0.48 o 
  -1   5  10        0.24       -0.44      0.39 o 
   0   5  10       28.50       36.25      2.87 o 
   1   5  10        0.00       -0.54      0.47 o 
  -6   6  10       43.73       47.27      1.86 o 
  -5   6  10       18.84       21.40      1.07 o 
  -4   6  10        1.12        0.53      0.40 o 
  -3   6  10       27.87       25.28      1.37 o 
  -2   6  10       26.08       27.23      1.46 o 
  -1   6  10        8.63       11.56      1.66 o 
 -12   1  11        0.16        0.49      0.74 o 
 -11   1  11        0.05        0.25      0.44 o 
 -10   1  11       23.41       24.12      0.95 o 
  -9   1  11      125.17      124.21      2.09 o 
  -8   1  11       59.08       62.39      1.37 o 
  -7   1  11      105.13      107.94      1.81 o 
  -6   1  11      479.88      453.56      4.77 o 
  -5   1  11      147.98      150.75      2.13 o 
  -4   1  11      158.67      162.32      1.90 o 
  -3   1  11        4.67        3.14      0.31 o 
  -2   1  11       59.50       60.33      0.92 o 
  -1   1  11       17.45       19.10      0.49 o 
   0   1  11       17.43       16.84      0.73 o 
   1   1  11       18.62       19.95      1.12 o 
   2   1  11        0.05        0.38      0.35 o 
   3   1  11       60.26       61.75      1.63 o 
 -11   2  11      157.75      158.40      3.36 o 
 -10   2  11        1.43        0.83      0.73 o 
  -9   2  11      238.67      242.24      3.27 o 
  -8   2  11       23.67       22.99      0.88 o 
  -7   2  11       71.54       69.50      1.46 o 
  -6   2  11        3.49        3.06      0.39 o 
  -5   2  11        2.47        2.10      0.43 o 
  -4   2  11       86.94       96.27      1.45 o 
  -3   2  11      104.74       97.55      1.48 o 
  -2   2  11       13.87       15.04      0.60 o 
  -1   2  11        7.40        6.59      0.68 o 
   0   2  11       27.80       23.80      1.15 o 
   1   2  11       27.12       28.76      1.28 o 
   2   2  11        0.14        0.12      0.44 o 
   3   2  11        4.90        5.49      1.20 o 
 -11   3  11        2.44        3.96      0.74 o 
 -10   3  11        2.90        2.85      0.62 o 
  -9   3  11       18.50       15.76      1.05 o 
  -8   3  11       72.90       68.73      1.56 o 
  -7   3  11       20.01       15.03      0.75 o 
  -6   3  11       26.04       24.69      1.11 o 
  -5   3  11        3.76        3.04      0.42 o 
  -4   3  11       97.93       97.28      1.55 o 
  -3   3  11        2.20        4.08      0.40 o 
  -2   3  11      259.99      269.91      3.41 o 
  -1   3  11       97.78      100.91      2.38 o 
   0   3  11       55.23       57.48      1.94 o 
   1   3  11       28.65       28.38      1.35 o 
   2   3  11        0.20       -0.57      0.45 o 
 -10   4  11        7.00        7.23      0.90 o 
  -9   4  11        0.02        0.75      0.48 o 
  -8   4  11        4.93        3.21      0.48 o 
  -7   4  11       10.82        8.25      0.85 o 
  -6   4  11       78.54       63.94      1.53 o 
  -5   4  11       19.09       15.98      1.00 o 
  -4   4  11       18.71       17.34      0.83 o 
  -3   4  11       15.93       14.55      0.78 o 
  -2   4  11        0.54        0.81      0.46 o 
  -1   4  11       14.85       17.88      1.14 o 
   0   4  11       33.59       34.71      1.53 o 
   1   4  11       42.87       53.34      5.22 o 
  -8   5  11       35.55       37.03      1.64 o 
  -7   5  11        2.88        1.95      0.60 o 
  -6   5  11        0.00       -0.06      0.40 o 
  -5   5  11       89.87       92.88      1.99 o 
  -4   5  11       30.65       29.91      1.50 o 
  -3   5  11       10.88        9.83      0.94 o 
  -2   5  11       57.95       61.16      2.01 o 
  -1   5  11       25.20       24.20      1.41 o 
   0   5  11        2.06        3.69      0.75 o 
  -6   6  11        4.40        4.43      0.76 o 
  -5   6  11        0.08       -0.15      0.45 o 
  -4   6  11        5.90        4.90      0.80 o 
  -3   6  11        1.62        1.18      0.54 o 
 -11   0  12       10.27       11.03      1.33 o 
 -10   0  12      120.31      118.34      3.79 o 
  -9   0  12       11.42       10.61      1.23 o 
  -8   0  12     1374.33     1391.42     22.31 o 
  -7   0  12        0.23       -0.19      0.50 o 
  -6   0  12      791.72      766.94     13.19 o 
  -5   0  12       16.29       17.93      0.79 o 
  -4   0  12        2.98        2.40      0.38 o 
  -3   0  12       12.16        9.65      0.51 o 
  -2   0  12        0.47        0.42      0.27 o 
  -1   0  12       10.64       10.11      0.58 o 
   0   0  12        0.01       -0.12      0.37 o 
   1   0  12       22.73       23.32      1.15 o 
   2   0  12        2.62        2.43      0.87 o 
 -12   1  12       44.36       42.53      2.51 o 
 -11   1  12       15.28       14.94      1.05 o 
 -10   1  12      235.55      242.00      3.33 o 
  -9   1  12        0.14       -0.01      0.44 o 
  -8   1  12       31.27       33.43      1.46 o 
  -7   1  12       13.28       13.07      0.66 o 
  -6   1  12      830.38      826.25      8.06 o 
  -5   1  12       38.45       38.27      0.86 o 
  -4   1  12      646.74      627.34      8.98 o 
  -3   1  12      124.13      118.75      1.63 o 
  -2   1  12        9.00        6.81      0.44 o 
  -1   1  12       25.92       25.11      0.76 o 
   0   1  12       42.98       43.98      2.32 o 
   1   1  12        0.00       -0.09      0.47 o 
   2   1  12        1.24        1.03      0.52 o 
 -11   2  12       28.61       29.07      1.44 o 
 -10   2  12        2.97        4.55      0.55 o 
  -9   2  12       24.79       23.71      0.95 o 
  -8   2  12        4.10        3.68      0.79 o 
  -7   2  12        1.57        2.23      0.38 o 
  -6   2  12       50.21       46.23      1.19 o 
  -5   2  12      283.45      300.09      3.13 o 
  -4   2  12      149.98      143.89      1.92 o 
  -3   2  12      230.14      241.02      2.71 o 
  -2   2  12       19.09       16.81      0.74 o 
  -1   2  12        0.18        0.03      0.37 o 
   0   2  12       29.60       30.01      1.46 o 
   1   2  12        3.66        4.73      1.49 o 
   2   2  12        0.05       -0.20      0.44 o 
 -11   3  12       18.79       19.72      2.83 o 
 -10   3  12        0.08       -0.16      0.43 o 
  -9   3  12        1.70        1.02      0.37 o 
  -8   3  12        8.27        5.67      0.57 o 
  -7   3  12        0.11       -0.05      0.28 o 
  -6   3  12        7.58        6.90      0.58 o 
  -5   3  12        1.41        0.94      0.29 o 
  -4   3  12        8.79        8.42      0.74 o 
  -3   3  12      218.05      219.72      2.65 o 
  -2   3  12      134.65      130.14      2.76 o 
  -1   3  12       79.60       84.88      2.25 o 
   0   3  12       14.66       14.03      1.08 o 
   1   3  12       14.48       13.21      2.15 o 
 -10   4  12        2.07        1.54      0.57 o 
  -9   4  12       20.75       19.37      1.83 o 
  -8   4  12       33.81       29.62      1.11 o 
  -7   4  12        0.00        0.30      0.31 o 
  -6   4  12       63.31       59.72      1.76 o 
  -5   4  12       16.90       15.88      0.84 o 
  -4   4  12       17.73       19.63      0.89 o 
  -3   4  12        3.39        2.91      0.59 o 
  -2   4  12        0.36        0.88      0.61 o 
  -1   4  12       90.95       94.09      2.54 o 
   0   4  12       17.50       16.15      1.21 o 
   1   4  12       28.49       26.57      1.51 o 
  -8   5  12        4.67        3.21      1.28 o 
  -7   5  12        2.09        3.57      1.60 o 
  -6   5  12        1.40        0.18      0.43 o 
  -5   5  12       31.70       29.08      1.13 o 
  -4   5  12        6.80        6.14      0.65 o 
  -3   5  12        5.23        5.35      0.78 o 
  -2   5  12        1.92        1.61      0.59 o 
  -1   5  12       13.02       12.78      1.46 o 
 -11   1  13        3.15        2.99      0.65 o 
 -10   1  13      116.41      119.57      2.80 o 
  -9   1  13      119.17      120.85      2.75 o 
  -8   1  13      136.00      134.41      4.03 o 
  -7   1  13      233.43      231.23      3.07 o 
  -6   1  13        0.40       -0.01      0.19 o 
  -5   1  13       85.26       88.24      1.39 o 
  -4   1  13        1.51        0.97      0.26 o 
  -3   1  13       95.67       89.29      1.44 o 
  -2   1  13        0.16        0.05      0.23 o 
  -1   1  13       31.12       28.92      1.00 o 
   0   1  13       42.92       44.21      1.56 o 
   1   1  13       11.11       10.85      0.97 o 
   2   1  13        7.48        8.41      0.96 o 
 -11   2  13       41.54       45.92      1.77 o 
 -10   2  13        6.67        6.17      0.62 o 
  -9   2  13        0.19        0.31      0.33 o 
  -8   2  13       77.31       73.00      1.62 o 
  -7   2  13      186.45      179.23      2.68 o 
  -6   2  13        8.34        7.16      0.58 o 
  -5   2  13      785.64      756.65      6.64 o 
  -4   2  13       18.07       17.26      0.68 o 
  -3   2  13      199.11      199.54      2.45 o 
  -2   2  13       20.89       20.14      0.88 o 
  -1   2  13        3.61        3.21      0.80 o 
   0   2  13        0.39        0.18      0.49 o 
   1   2  13        0.75        1.20      0.57 o 
 -10   3  13        3.22        1.81      0.58 o 
  -9   3  13       12.23       11.72      0.85 o 
  -8   3  13       27.39       29.60      1.08 o 
  -7   3  13       58.48       60.37      1.77 o 
  -6   3  13        3.91        3.23      0.48 o 
  -5   3  13        1.12        1.22      0.30 o 
  -4   3  13        0.38        0.75      0.34 o 
  -3   3  13      106.09      108.80      2.02 o 
  -2   3  13        2.58        2.98      0.60 o 
  -1   3  13       55.79       57.03      2.00 o 
   0   3  13        2.53        1.32      0.72 o 
   1   3  13        8.40        7.85      0.97 o 
  -9   4  13       15.28       15.44      1.16 o 
  -8   4  13       12.78       16.59      0.91 o 
  -7   4  13        8.38        6.95      0.87 o 
  -6   4  13        3.58        2.78      0.40 o 
  -5   4  13        0.59        0.73      0.38 o 
  -4   4  13        5.12        5.25      0.59 o 
  -3   4  13       64.05       68.67      2.09 o 
  -2   4  13        7.05        6.22      0.83 o 
  -1   4  13       60.18       62.31      2.12 o 
   0   4  13       54.57       55.21      2.15 o 
  -8   5  13        1.39        0.51      0.52 o 
  -7   5  13        0.95        2.34      0.68 o 
  -6   5  13        4.79        4.67      0.76 o 
  -5   5  13        1.83        1.24      0.70 o 
  -4   5  13        0.26        0.47      0.50 o 
  -3   5  13        8.69       12.30      1.11 o 
  -2   5  13        0.31       -0.02      0.47 o 
 -11   0  14       34.38       37.17      2.30 o 
 -10   0  14        0.63        0.36      0.64 o 
  -9   0  14       93.38       98.27      3.50 o 
  -8   0  14      382.51      391.91      8.26 o 
  -7   0  14      108.85      109.24      3.60 o 
  -6   0  14       16.39       15.78      1.41 o 
  -5   0  14       91.78       94.24      3.24 o 
  -4   0  14      271.76      252.50      5.93 o 
  -3   0  14       71.07       78.31      2.93 o 
  -2   0  14      497.98      476.30      9.27 o 
  -1   0  14        1.53        1.53      0.48 o 
   0   0  14       62.74       64.91      2.70 o 
   1   0  14        6.62        5.79      1.17 o 
 -11   1  14        3.50        4.00      0.74 o 
 -10   1  14       19.51       20.96      1.23 o 
  -9   1  14        6.67        8.36      0.85 o 
  -8   1  14       15.10       14.12      0.99 o 
  -7   1  14        5.23        4.35      0.65 o 
  -6   1  14      206.55      191.06      2.75 o 
  -5   1  14       54.65       52.13      1.29 o 
  -4   1  14       18.62       12.62      0.58 o 
  -3   1  14       24.01       25.24      0.79 o 
  -2   1  14       33.69       34.51      0.94 o 
  -1   1  14       18.65       20.71      0.91 o 
   0   1  14       43.20       44.24      1.64 o 
   1   1  14        0.26        0.25      0.49 o 
 -11   2  14       12.96       12.68      0.85 o 
 -10   2  14        0.50        0.00      0.34 o 
  -9   2  14        7.95        8.46      0.68 o 
  -8   2  14       33.51       34.15      1.13 o 
  -7   2  14        9.05        7.99      0.63 o 
  -6   2  14       34.23       29.34      1.54 o 
  -5   2  14        1.01       -0.02      0.26 o 
  -4   2  14       44.42       52.01      1.69 o 
  -3   2  14       36.83       38.07      1.61 o 
  -2   2  14       18.33       17.95      0.89 o 
  -1   2  14       15.91       17.41      1.12 o 
   0   2  14        7.36        6.36      0.85 o 
 -10   3  14        1.79        0.88      0.42 o 
  -9   3  14       35.83       36.48      1.24 o 
  -8   3  14        0.02       -0.24      0.32 o 
  -7   3  14       89.75       80.28      1.79 o 
  -6   3  14        4.39        4.23      0.47 o 
  -5   3  14       25.74       23.08      1.28 o 
  -4   3  14       24.15       24.35      1.03 o 
  -3   3  14       20.13       23.62      1.21 o 
  -2   3  14       81.32       90.29      4.61 o 
  -1   3  14        0.05       -0.21      0.45 o 
   0   3  14        0.10       -0.25      0.49 o 
  -9   4  14        0.49        0.25      0.41 o 
  -8   4  14        0.47        0.50      0.38 o 
  -7   4  14        3.48        2.84      0.50 o 
  -6   4  14        0.65        0.76      0.33 o 
  -5   4  14       34.77       36.16      1.24 o 
  -4   4  14        0.18        0.45      0.61 o 
  -3   4  14        4.09        5.64      1.54 o 
  -2   4  14       16.59       18.43      1.29 o 
  -7   5  14        0.01        0.30      0.42 o 
  -6   5  14       11.88       14.98      0.95 o 
  -5   5  14        0.01       -0.22      0.38 o 
  -4   5  14        0.73        0.62      0.55 o 
 -11   1  15       19.56       24.47      1.39 o 
 -10   1  15        8.35        7.67      0.88 o 
  -9   1  15        3.62        3.75      0.68 o 
  -8   1  15        7.97        7.42      1.17 o 
  -7   1  15        7.30        5.76      0.75 o 
  -6   1  15       14.03        9.68      0.86 o 
  -5   1  15       15.86       12.57      0.95 o 
  -4   1  15       15.98        9.74      1.04 o 
  -3   1  15       53.32       46.57      2.42 o 
  -2   1  15        8.68        7.03      0.62 o 
  -1   1  15        3.90        3.07      0.64 o 
   0   1  15        2.65        3.74      0.78 o 
 -11   2  15        0.53        1.06      0.57 o 
 -10   2  15        8.64       11.29      1.05 o 
  -9   2  15        1.01        2.51      0.60 o 
  -8   2  15        5.63        4.23      0.53 o 
  -7   2  15        0.80        0.52      0.33 o 
  -6   2  15        6.65        4.83      0.64 o 
  -5   2  15       23.31       23.46      1.06 o 
  -4   2  15       22.27       19.04      1.07 o 
  -3   2  15        1.70        2.15      0.91 o 
  -2   2  15        6.22        6.78      0.81 o 
  -1   2  15        0.70        0.07      0.49 o 
 -10   3  15        3.07        2.47      0.53 o 
  -9   3  15        1.95        2.91      0.63 o 
  -8   3  15       10.36        7.10      0.68 o 
  -7   3  15        3.01        2.81      0.49 o 
  -6   3  15        0.15        0.88      0.41 o 
  -5   3  15        1.86        1.67      0.37 o 
  -4   3  15        9.28        9.22      0.63 o 
  -3   3  15        6.50        3.68      1.24 o 
  -2   3  15        0.05        0.23      0.49 o 
  -8   4  15       14.06       11.12      0.85 o 
  -7   4  15        3.39        6.01      0.59 o 
  -6   4  15       20.24       25.21      1.13 o 
  -5   4  15        9.99       10.35      0.80 o 
  -4   4  15        0.95        0.77      0.81 o 
  -3   4  15        0.15        0.16      0.49 o 
 -11   0  16        4.04        4.89      1.13 o 
 -10   0  16       22.10       24.15      1.94 o 
  -9   0  16        8.38       10.59      1.41 o 
  -8   0  16        5.23        4.41      0.98 o 
  -7   0  16        7.39        7.44      1.18 o 
  -6   0  16       66.31       70.09      2.97 o 
  -5   0  16        0.17        1.11      0.65 o 
  -4   0  16       30.98       31.26      2.02 o 
  -3   0  16        4.72        7.62      1.15 o 
 -11   1  16        0.08        0.58      0.51 o 
 -10   1  16        1.84        1.53      0.57 o 
  -9   1  16       13.56       11.24      1.01 o 
  -8   1  16        3.95        4.86      0.81 o 
  -7   1  16       12.15       13.45      1.05 o 
  -6   1  16       24.05       26.66      1.32 o 
  -5   1  16       33.46       32.67      1.45 o 
  -4   1  16       14.78       14.79      1.28 o 
  -3   1  16        1.16        0.70      0.43 o 
  -2   1  16        0.53        0.47      0.65 o 
 -10   2  16        7.68       11.31      1.06 o 
  -9   2  16        0.17        0.39      0.48 o 
  -8   2  16        0.76        0.66      0.44 o 
  -7   2  16       15.99       14.97      1.10 o 
  -6   2  16        2.54        2.53      0.47 o 
  -5   2  16       25.52       26.98      1.07 o 
  -4   2  16       21.22       21.58      0.85 o 
  -3   2  16        0.39        1.04      0.45 o 
  -2   2  16        4.72        5.74      0.82 o 
  -9   3  16        7.03        6.79      0.84 o 
  -8   3  16       59.77       71.40      1.56 o 
  -7   3  16        0.48        0.05      0.30 o 
  -6   3  16        0.91        1.75      0.39 o 
  -5   3  16       23.73       23.67      0.92 o 
  -4   3  16        1.00        1.08      0.45 o 
  -3   3  16        0.37        1.62      0.68 o 
  -7   4  16        5.07        6.82      0.63 o 
  -6   4  16       15.37       20.19      0.93 o 
  -5   4  16       13.84       18.43      1.27 o 
 -10   1  17        0.18        0.45      0.49 o 
  -9   1  17        1.05        1.51      0.55 o 
  -8   1  17       11.92       13.04      1.08 o 
  -7   1  17        0.24        0.57      0.47 o 
  -6   1  17        2.09        0.82      0.47 o 
  -5   1  17        4.58        4.21      0.73 o 
  -4   1  17        2.35        1.31      0.52 o 
  -3   1  17        3.45        2.19      0.82 o 
 -10   2  17       28.71       34.75      1.68 o 
  -9   2  17        5.07        5.03      0.80 o 
  -8   2  17        1.68        1.33      0.56 o 
  -7   2  17        4.92        5.02      0.86 o 
  -6   2  17        1.07        1.65      0.58 o 
  -5   2  17        0.01        0.41      0.45 o 
  -4   2  17        0.83        0.87      0.72 o 
  -3   2  17       14.64       14.74      1.69 o 
  -8   3  17        0.16        0.11      0.38 o 
  -7   3  17       31.46       30.18      1.24 o 
  -6   3  17        7.29        7.32      0.63 o 
  -5   3  17        8.57       10.07      0.72 o 
 -10   0  18       25.64       29.94      2.26 o 
  -9   0  18       12.39       16.47      1.77 o 
  -8   0  18       20.15       27.72      2.06 o 
  -7   0  18       26.61       34.94      2.31 o 
  -6   0  18       17.31       25.11      1.98 o 
  -5   0  18        2.41        0.68      0.73 o 
  -4   0  18        3.59        4.00      1.05 o 
  -9   1  18       19.41       28.47      1.53 o 
  -8   1  18       20.88       22.48      1.36 o 
  -7   1  18       10.31       12.23      1.09 o 
  -6   1  18        6.69       10.99      1.42 o 
  -5   1  18        2.61        3.39      1.17 o 
  -4   1  18        2.41        1.76      0.62 o 
  -8   2  18        2.43        4.01      0.78 o 
  -7   2  18       15.47       15.30      3.39 o 
  -6   2  18        0.81        0.43      0.51 o 
  -5   2  18        0.15        0.23      0.50 o 
                                                 
